# Supplementary material for: Association Between the LZTFL1 rs11385942 Polymorphism and COVID-19 Severity in Colombian Population
Source: Front Med (Lausanne). 2022 Jun 20;9:910098. doi: 10.3389/fmed.2022.910098 (PMC9251207; doi:10.3389/fmed.2022.910098)
Supplement: Supplementary file 1 [file Table_1.xlsx]

## Sheet: Hoja1
Supplementary Table 1. Primers sequences and PCR conditions used in this study.
SNP	cDNA change	RefSeq	Primer F	Primer R	Initial denaturation	Denaturation	Primer annealing	Extension	Final Extension	Number of cycles
ACE rs4646994	c.584-109_584-108ins	NM_000789.4	5ʹ-CTGGAGACCACTCCCATCCTTTCT-3ʹ	5ʹ-GATGTGGCCATCACATTCGTCAGAT-3ʹ	95° 5 min	95° 30 seg	66° 30 seg	72° 35 seg	72° 10 min	35
ACE2 rs2285666	c.439+4G>A	NM_001371415.1	5ʹ-TGGGGAAACTTAACTGGGCT-3ʹ	5ʹ-AAGGTTGGCAGACATCAGGT-3ʹ	95° 5 min	95° 30 seg	60° 30 seg	72° 35 seg	72° 10 min	35
LZTFL1 rs11385942	c.323+621dup	NM_020347.4	5ʹ-TGGGGCTAGTGTGTGAGGA3ʹ	5ʹ-AGCACCACCTTCTCAGAGTT-3ʹ	95° 5 min	95° 30 seg	60° 30 seg	72° 40 seg	72° 10 min	35
