# Supplementary material for: Association Between the LZTFL1 rs11385942 Polymorphism and COVID-19 Severity in Colombian Population
Source: Front Med (Lausanne). 2022 Jun 20;9:910098. doi: 10.3389/fmed.2022.910098 (PMC9251207; doi:10.3389/fmed.2022.910098)
Supplement: Supplementary file 2 [file Table_2.xlsx]

## Sheet: Hoja1
Supplementary Table 2. Controls, cases hospitalized no ICU and cases hospitalized ICU genotype frequencies, and association analysis for Controls vs Cases hospitalized in ICU.
Gen	SNP	Genotype controls			Genotype cases hospitalized no ICU			Genotype cases hospitalized in ICU			Controls vs Cases hospitalized in ICU †
		WT/WT	WT/Alt	Alt/Alt	WT/WT	WT/Alt	Alt/Alt	WT/WT	WT/Alt	Alt/Alt	p value	OR	IC 95%
ACE	rs4646994	0.39	0.41	0.2	0.32	0.43	0.24	0.27	0.58	0.15	0.76	1.1	0.57-2.11
ACE2	rs2285666	0.47 ♀	0.39 ♀	0.14 ♀	0.58 ♀	0.37♀	0.05 ♀	0.33 ♀	0.67♀	0 ♀	0.41	0.69	0.28-1.66
		0.52 ♂	-	0.48 ♂	0.33 ♂	-	0.67 ♂	0.70 ♂	-	0.30 ♂
LZTFL1	rs11385942	0.97	0.03	0	0.84	0.16	0	0.81	0	0.19	0.017*	6.12	1.14-32.6
ACE WT allele (Ins), ACE2 WT allele (G), LZTFL WT allele (no dup). Alt alternative; WT Wild Type; ♀ Genotype frequencies in females; ♂ Genotype frequences in males (hemizygous).
* Statistical significant, p value < 0.05; † Controls vs Cases hospitalized in ICU analysis under allelic model.
