# Supplementary material for: Association Between the LZTFL1 rs11385942 Polymorphism and COVID-19 Severity in Colombian Population
Source: Front Med (Lausanne). 2022 Jun 20;9:910098. doi: 10.3389/fmed.2022.910098 (PMC9251207; doi:10.3389/fmed.2022.910098)
Supplement: Supplementary file 3 [file Table_3.xlsx]

## Sheet: Hoja1
Supplementary Table 3. Population allelic frequency comparison
SNP	Region/Population	Allele number	WT alleles	Alt alleles	AF WT	AF Alt	p value	Source
ACE rs4646994	Present study	248	142	106	0.57	0.43
	Bahrain/Arabic peninsula	1120	426	694	0.38	0.62	<0.01*	(33)
	Syria	140	56	84	0.40	0.60	<0.01*	(34)
	Egypt	104	35	69	0.34	0.66	<0.01*	(34)
	Algeria	96	26	70	0.27	0.73	<0.01*	(35)
	Tunisia	94	23	71	0.24	0.76	<0.01*	(35)
	Nigeria	160	66	94	0.41	0.59	<0.01*	(36)
	African-American	80	24	56	0.30	0.70	<0.01*	(37)
	China	378	268	110	0.71	0.29	<0.01*	(38)
	Lebanon	1140	308	832	0.27	0.73	<0.01*	(39)
	Europe	32440	13365	19075	0.41	0.59	<0.01*	(40)
	Africa	4252	1446	2806	0.34	0.66	<0.01*	(40)
	Middle East	3428	1234	2194	0.36	0.64	<0.01*	(40)
	Asia	14760	8635	6125	0.59	0.42	0.74	(40)
	Oceania	2888	1975	913	0.68	0.32	<0.01*	(40)
	East asia	6364	3990	2374	0.63	0.37	0.09	(40)
	South America	4916	3471	1445	0.71	0.29	<0.01*	(40)
ACE2 rs2285666	Present study	182	116	66	0.64	0.36
	Italy	244	209	35	0.86	0.14	<0.01*	(41)
	Africans	1003	791	212	0.79	0.21	<0.01*	(42)
	Americans	673	458	215	0.68	0.32	0.27	(42)
	Europeans	456	345	111	0.76	0.24	<0.01*	(42)
	East Asia	764	354	410	0.46	0.54	<0.01*	(42)
	South Asia	718	374	344	0.52	0.48	<0.01*	(42)
	Caucasian (Asturias)	702	182	520	0.25	0.74	<0.01*	(43)
	Mexican admixed	1923	1164	759	0.61	0.39	0.39	(44)
LZTFL1 rs11385942	Present study	248	235	13	0.95	0.05
	Italy	4180	3720	460	0.89	0.11	<0.01*	(21)
	Spain	3450	3215	235	0.93	0.07	0.41	(21)
	South Asia	4830	3512	1318	0.73	0.27	<0.01*	(26)
	Amish	910	764	146	0.84	0.16	<0.01*	(26)
	Ashkenazi	3470	2976	494	0.86	0.14	<0.01*	(26)
	Middle east	316	274	42	0.87	0.13	<0.01*	(26)
	Europe	68032	62862	5170	0.92	0.08	0.20	(26)
	Africa	41416	39014	2402	0.94	0.06	0.81	(26)
	Latino	15274	14418	856	0.94	0.06	0.91	(26)
	East Asia	5200	5190	10	0.99	0.01	<0.01*	(26)
	African	5530	5204	326	0.94	0.06	0.77	(45)
	African-American	5332	5066	266	0.95	0.05	0.97	(45)
	Asian	112	112	0	0.99	0.01	-	(45)
	East Asian	86	86	0	0.99	0.01	-	(45)
	European	14152	12978	1174	0.92	0.08	0.10	(45)
	Latino 1	146	136	10	0.93	0.07	0.66	(45)
	Latino 2	610	586	24	0.96	0.04	0.50	(45)
	South Asian	98	62	36	0.63	0.37	<0.01*	(45)
	African	1322	1256	66	0.95	0.05	0.99	(42)
	East Asian†	1008	1002	6	0.99	0.01	<0.01*	(42)
	Europe	1006	924	82	0.92	0.08	0.15	(42)
	South Asian	978	688	290	0.70	0.30	<0.01*	(42)
	American	694	662	32	0.95	0.05	0.82	(42)
	India	372	282	90	0.76	0.24	<0.01*	(46)
	Afghanistan†	64	57	7	0.89	0.11	0.14	(46)
	Pakistan	336	286	50	0.85	0.15	<0.01*	(46)
	France, Spain	184	162	12	0.88	0.07	0.61	(46)
	Italy	88	66	12	0.75	0.14	<0.01*	(46)
	Sweden, UK†	66	60	6	0.91	0.09	0.24	(46)
	Germany, Poland, Slovakia	90	80	10	0.89	0.11	0.09	(46)
	Hungary, Slovenia, Romania	102	86	16	0.84	0.16	<0.01*	(46)
	Montenegro, Bosnia and Herzegovina, Kosovo	160	142	18	0.89	0.11	0.04*	(46)
	Greece, Macedonia, Bulgaria†	118	110	8	0.93	0.07	0.63	(46)
	Iran†	92	84	8	0.91	0.09	0.30	(46)
	Turkey, Cyprus, Syria, Lebanon	114	102	12	0.89	0.11	0.10	(46)
	Israel	312	274	38	0.88	0.12	<0.01*	(46)
	Saudi Arabia, Yemen, Jordan	100	90	10	0.90	0.10	0.16	(46)
	Central African Republic, Congo	68	68	0	0.99	0.01	-	(46)
	Ethiopia†	38	35	3	0.92	0.08	0.45	(46)
	Nigeria, Senegal	86	86	0	0.99	0.01	-	(46)
	Botswana, Kenya	48	48	0	0.99	0.01	-	(46)
	Algeria, Morocco, Egypt	102	94	8	0.92	0.08	0.33	(46)
	Brazil	58	58	0	0.99	0.01	-	(46)
	Canada, USA	50	49	1	0.98	0.02	0.47	(46)
	Mexico	98	94	4	0.96	0.04	0.78	(46)
	Denmark	78	77	1	0.99	0.01	0.20	(46)
	China	352	317	35	0.90	0.10	0.05	(46)
	Japan	56	56	0	0.99	0.01	-	(46)
	Myanmar, Cambodia	50	43	7	0.86	0.14	0.05	(46)
	Bougainville	20	20	0	0.99	0.01	-	(46)
	Papua New Guinea	34	22	12	0.65	0.35	<0.01*	(46)
† Regions in which the exact Fisher test was applied instead of X2 for the allelic frequency comparison
* Statistical significant, p value < 0.05; AF Allele frequency; Alt alternative; WT Wild Type
