# Supplementary material for: Association Between the LZTFL1 rs11385942 Polymorphism and COVID-19 Severity in Colombian Population
Source: Front Med (Lausanne). 2022 Jun 20;9:910098. doi: 10.3389/fmed.2022.910098 (PMC9251207; doi:10.3389/fmed.2022.910098)
Supplement: Supplementary file 4 [file Table_4.xlsx]

## Sheet: Hoja2
Supplementary Table 4. Models comparison
	SNP Model					Age + sex Model					Clinical Model					Complete Model
Predictors	Odds Ratios	std. Error	CI	Statistic	p	Odds Ratios	std. Error	CI	Statistic	p	Odds Ratios	std. Error	CI	Statistic	p	Odds Ratios	std. Error	CI	Statistic	p
(Intercept)	5.50	4.23	1.22 – 24.81	2.22	0.027 *	0.01	0.01	0.00 – 0.07	-4.74	<0.001 *	0.01	0.01	0.00 – 0.08	-4.44	<0.001 *	0.06	0.07	0.00 – 0.74	-2.19	0.029 *
X 3p21 [WT/WT]	0.16	0.13	0.03 – 0.76	-2.31	0.021 *											0.24	0.20	0.04 – 1.29	-1.67	0.096
Age						1.10	0.02	1.06 – 1.15	4.67	<0.001 *	1.08	0.02	1.04 – 1.13	3.71	<0.001 *	1.08	0.02	1.03 – 1.13	3.46	0.001 *
Male sex						2.58	1.09	1.13 – 5.92	2.25	0.025 *	2.45	1.08	1.03 – 5.83	2.03	0.042 *	2.25	1.01	0.93 – 5.44	1.80	0.073
Num comorbidities											2.70	0.91	1.40 – 5.22	2.95	0.003 *	2.69	0.91	1.39 – 5.21	2.93	0.003 *
Observations	124					124					124					124
R2 Tjur	0.054					0.258					0.338					0.365
Deviance	164599					137153					125726					122401
AIC	168599					143153					133726					132401
log-Likelihood	-82300					-68576					-62863					-61200
AUC	0.5709					0.7979					0.8461					0.8568
* Statistical significant, p value < 0.05
