# Supplementary material for: Association Between the LZTFL1 rs11385942 Polymorphism and COVID-19 Severity in Colombian Population
Source: Front Med (Lausanne). 2022 Jun 20;9:910098. doi: 10.3389/fmed.2022.910098 (PMC9251207; doi:10.3389/fmed.2022.910098)
Supplement: Supplementary file 5 [file Table_5.xlsx]

## Sheet: Hoja1
Supplementary Table 5. Concordance, sensitivity and net benefit comparison
Probability cutoff	Clinical model				Complete model
	Concordance N (%)	Sensitivity	Specificity	Net benefit	Concordance N (%)	Sensitivity	Specificity	Net benefit
0	63 (50.8%)	1	0	0.15	63 (50.8%)	1	0	0.15
0.1	72 (58.1%)	0.857143	0.68852	0.0991543	72 (58.1%)	0.857143	0.7377	0.103799
0.2	82 (66.1%)	0.619048	0.86885	0.0649883	80 (64.5%)	0.634921	0.86885	0.0673692
0.3	92 (74.2%)	0.492063	0.90164	0.0379781	93 (75.0%)	0.539683	0.91803	0.0510929
0.4	96 (77.4%)	0.349206	0.91803	0.0059329	100 (80.6%)	0.428571	0.93443	0.0271272
0.5	99 (79.8%)	0.285714	0.95082	0.0010539	100 (80.6%)	0.31746	0.95082	0.0058158
0.6	91 (73.4%)	0.190476	0.96721	-0.0132319	92 (74.2%)	0.253968	0.96721	-0.003708
0.7	87 (70.2%)	0.111111	0.96721	-0.0483607	90 (72.6%)	0.142857	0.96721	-0.0435988
0.8	78 (62.9%)	0.095238	0.98361	-0.041452	84 (67.7%)	0.111111	0.98361	-0.039071
0.9	71 (57.3%)	0.079365	1	0.0119048	75 (60.5%)	0.031746	0.98361	-0.120648
1	61 (49.2%)	0	1	-	61 (49.2%)	0	1	-
